# Supplementary material for: Extraction and Purification of Highly Active Astaxanthin from Corynebacterium glutamicum Fermentation Broth
Source: Mar Drugs. 2023 Oct 11;21(10):530. doi: 10.3390/md21100530 (PMC10608131; doi:10.3390/md21100530)
Supplement: Supplementary file 1 [file marinedrugs-21-00530-s001.zip]

Archive with 1 entries (1 files):
- marinedrugs-2654391-supplementary.pdf
